# Supplementary material for: Innate Immune Responses to Chimpanzee Adenovirus Vector 155 Vaccination in Mice and Monkeys
Source: Front Immunol. 2020 Nov 30;11:579872. doi: 10.3389/fimmu.2020.579872 (PMC7734297; doi:10.3389/fimmu.2020.579872)
Supplement: Supplementary file 2 [file Table_1.xlsx]

## Sheet: Sheet1
Day 1 (318 DEG)			Day 3 (149 DEG)			Day 7 (285 DEG)				DEG, differentially expressed genes (P value < 0.05)
Gene	Log2 FC	P < 0.05	Gene	Log2 FC	P < 0.05	Gene	Log2 FC	P < 0.05		FC, fold-change
SIGLEC1	5.21	1.94e-06	C1QA	1.59	0.001	CXCL10	2.81	4.63e-08
OAS1	4.47	5.92e-11	CXCL10	1.31	0.000305	SIGLEC1	2.23	0.00666
IFIT2	3.67	2.82e-09	C1QB	1.2	0.00706	GBP1	2.16	2.64e-09
IL1RN	3.65	4.75e-11	DEFA1	0.976	0.0184	TNFAIP6	1.78	0.000355
CXCL10	3.63	1.42e-09	FCGR1A	0.902	0.0113	TWIST2	1.78	0.00129
C1QA	3.25	2.82e-07	CCL7	0.722	0.0103	GZMA	1.77	0.000297
FCGR1A	3.07	6.34e-08	PTGIR	0.715	0.000112	IFIT3	1.74	4.01e-06
IFIT3	3	3.76e-09	PDCD1LG2	0.659	0.000462	IFIT2	1.74	3.15e-05
IFIT1	2.89	4.89e-09	CD36	0.63	0.0148	IRF7	1.73	1.15e-06
OAS2	2.75	6.34e-09	CX3CR1	0.626	0.000928	S100A8	1.71	0.000753
GBP1	2.69	1.22e-10	SOCS3	0.603	0.00359	DEFA1	1.69	0.000357
C1QB	2.69	3.34e-06	CD1B	0.552	0.0146	IFIT1	1.67	5.27e-06
MX1	2.61	2.37e-08	MS4A2	0.546	0.0238	OAS1	1.62	3.17e-05
IRF7	2.55	7e-09	TNFSF13	0.529	0.000927	S100A9	1.45	0.000619
OASL	2.48	1.65e-08	TGFBI	0.527	0.000664	MR1	1.37	3.73e-06
MX2	2.45	2.25e-09	CLEC7A	0.524	0.00474	FCGR1A	1.34	0.000661
OAS3	2.45	7.34e-09	IDO1	0.524	0.0117	IFI44	1.32	0.000125
DDX58	2.37	3.25e-09	CYBB	0.476	7.33e-05	CD274	1.31	2.96e-07
IDO1	2.27	2.39e-09	IL15	0.44	0.00427	OASL	1.31	3.86e-05
IFI44	2.27	2.63e-07	CD68	0.433	0.00168	STAT2	1.29	1.86e-07
CMKLR1	2.23	1e-06	LTBR	0.415	0.0347	STAT1	1.24	2.6e-08
MR1	2.19	6.33e-09	LILRA1	0.408	0.00511	OAS3	1.24	3.44e-05
IFI35	2.01	3.2e-08	ICAM1	0.406	0.0173	MX1	1.2	0.000202
TWIST2	1.97	0.000528	XCL1	0.366	0.0139	CAMP	1.15	0.00118
TNFSF13B	1.96	6.16e-09	BTLA	0.365	0.00304	CCRL2	1.14	0.000111
TLR7	1.92	7.9e-06	CTSC	0.356	0.00253	CTLA4	1.13	1.04e-06
STAT2	1.9	1.02e-09	RELB	0.346	0.00625	IDO1	1.12	1.84e-05
TLR3	1.88	1.5e-05	PECAM1	0.343	0.00185	OAS2	1.11	0.000277
STAT1	1.83	1.16e-10	HLA-DRA	0.338	0.00237	SOCS1	1.05	5.23e-06
IFIH1	1.83	1.17e-08	LILRB2	0.33	0.00285	CLEC4E	1.05	0.0117
SOCS1	1.8	3.61e-09	PYCARD	0.327	0.0313	LTF	1.05	0.0145
CD274	1.8	4.5e-09	CSF1R	0.323	0.00614	MS4A2	1.04	0.000194
ISG20	1.75	9.67e-12	ADA	0.323	0.00823	FCER1A	1.04	0.000354
CCRL2	1.71	1.17e-06	LILRB1	0.32	0.0178	CASP1	1.03	9.6e-06
TNFSF10	1.69	1.9e-09	ICOS	0.319	0.0245	TICAM1	1.03	0.00188
EIF2AK2	1.63	4.32e-07	HLA-DMA	0.305	0.00536	IRGC	1.01	0.0115
PML	1.62	1.12e-09	PSMB5	0.305	0.00661	MX2	1	0.000118
LILRA1	1.61	7.18e-10	CDKN1A	0.293	0.0328	TNFSF13B	0.999	2.71e-05
CLEC7A	1.59	4.2e-08	NFKB2	0.281	0.0127	FPR2	0.982	0.00659
RARRES3	1.55	2.12e-11	HLA-DPB1	0.271	0.0217	DDX58	0.978	0.000148
LTBR	1.55	3.09e-07	CD40	0.253	0.0394	FCAR	0.97	0.00995
TNFAIP6	1.52	0.00141	CYSLTR1	0.251	0.038	IFIH1	0.969	3.05e-05
IRF5	1.47	1.73e-09	CIITA	0.237	0.0115	CMKLR1	0.967	0.0037
BATF3	1.45	6.72e-09	MS4A1	0.235	0.0277	SOCS3	0.953	5.48e-05
CXCL12	1.45	0.000128	CD79B	0.23	0.0092	CXCR1	0.952	0.00636
CASP1	1.43	1.74e-07	HLA-DRB1	0.217	0.0397	BST2	0.946	4.51e-07
IFITM1	1.42	1.86e-10	TRAF3	0.211	0.00855	ARG2	0.944	0.0107
CD163	1.34	1.33e-08	HLA-DQB1	0.178	0.0394	CXCL12	0.911	0.00718
TNFSF13	1.31	3.37e-08	CD47	0.177	0.00249	TLR2	0.894	0.000474
PTGIR	1.31	1.03e-07	NFKBIZ	0.166	0.0223	KCNJ2	0.891	0.00104
CYBB	1.29	2.47e-10	BCAP31	-0.142	0.0306	EIF2AK2	0.885	0.000353
CDKN1A	1.29	2.29e-08	PTPN22	-0.152	0.0397	CLEC6A	0.883	0.00233
TGFBI	1.26	3.14e-08	PTPRC	-0.163	0.0163	LTB4R	0.868	0.0252
MKNK1	1.2	1.8e-07	CD44	-0.185	0.0264	FXYD2	0.848	0.0427
IFI16	1.17	9.1e-10	CTNNB1	-0.187	0.0293	FCGR2B	0.846	0.00245
CEACAM3	1.17	1.86e-05	MAX	-0.194	0.0322	TLR4	0.843	0.00283
JAK2	1.15	8.88e-08	ICAM2	-0.195	0.0311	TAP1	0.832	1.22e-05
ICAM1	1.12	1.1e-06	IKZF1	-0.203	0.0424	CSF1	0.819	0.0041
LILRB2	1.1	4.24e-09	IFI16	-0.22	0.0236	MME	0.818	0.0396
PSMB10	1.03	7.72e-08	XBP1	-0.228	0.0315	ISG20	0.808	4.4e-07
CD68	1.01	1.94e-07	IKBKB	-0.229	0.00934	CLEC4A	0.806	0.0204
LILRB1	1	4.67e-07	CD97	-0.238	0.0482	RARRES3	0.787	2.48e-07
HSH2D	1	0.000302	NFATC3	-0.24	0.00918	BATF3	0.779	2.32e-05
TICAM1	1	0.00238	GZMH	-0.247	0.0219	IL1R2	0.769	0.0305
BAD	0.997	0.0283	MAPKAPK5	-0.248	0.000779	IL1RN	0.764	0.00411
PLA2G4A	0.996	5.83e-05	RIPK2	-0.248	0.0387	TLR1	0.755	0.000222
PSMB8	0.968	4.61e-08	TGFB1	-0.264	0.00382	CCL7	0.726	0.00991
PYCARD	0.963	4.11e-06	MAPK1	-0.267	0.00931	LILRA3	0.719	0.0151
LIF	0.933	0.0365	ITGB2	-0.268	0.022	FCGR2A	0.703	0.014
CX3CR1	0.909	2.57e-05	IKZF3	-0.272	0.0118	IRF1	0.7	0.000339
SRC	0.901	4.01e-06	NFATC2	-0.28	0.0334	LY96	0.697	0.00277
BST2	0.895	8.99e-07	USP9Y	-0.282	0.00586	SELL	0.692	0.00504
LILRA2	0.891	1.03e-07	CCR6	-0.282	0.044	PSMB9	0.689	3.55e-05
SOCS3	0.89	0.000113	IL7	-0.283	0.0401	LAG3	0.688	0.0243
CD86	0.887	5.89e-07	KLRD1	-0.285	0.0159	PSMB10	0.681	1.28e-05
TAP1	0.848	9.73e-06	CD59	-0.295	0.0299	PML	0.675	7.15e-05
C4A	0.845	0.000372	GTF3C1	-0.296	0.0458	IFI35	0.673	0.00352
CD36	0.806	0.00299	CCL5	-0.301	0.00461	IL1R1	0.672	0.0224
CSF1	0.803	0.00471	TGFBR2	-0.312	0.0101	PSMB8	0.671	4.43e-06
PDCD1LG2	0.792	8.06e-05	PML	-0.312	0.0294	CSF3R	0.657	0.0148
PSMB9	0.78	9.05e-06	CASP3	-0.315	0.0368	TLR5	0.651	0.00674
TAP2	0.773	9.61e-06	GZMB	-0.324	0.00717	TLR6	0.651	0.0124
KLRF2	0.766	0.0204	PRKCB	-0.327	0.00473	IFITM1	0.65	5.15e-06
CSF1R	0.757	1.91e-06	CASP10	-0.328	0.00583	JAK2	0.646	8.13e-05
IL15	0.754	3.22e-05	MAPKAPK2	-0.332	0.00678	HSH2D	0.64	0.00947
FCGR2B	0.745	0.00599	IL18	-0.335	0.0185	LTBR	0.636	0.00284
CLEC6A	0.735	0.00858	NOTCH2	-0.346	0.0235	B2M	0.628	0.000202
CARD9	0.732	1.68e-05	CR1	-0.348	0.0115	NCF4	0.617	0.0163
FAS	0.728	2.22e-06	CCND3	-0.352	0.00215	BATF	0.616	0.00195
NLRP3	0.723	0.000802	FKBP5	-0.352	0.00422	TAP2	0.607	0.000133
MEF2A	0.717	2.6e-06	THY1	-0.353	0.0312	FAS	0.586	2.63e-05
TLR2	0.717	0.00283	ETS1	-0.357	0.00316	CTSS	0.585	0.00209
CCL7	0.716	0.0109	MAPK14	-0.359	0.0319	NOD2	0.569	0.0145
CCR1	0.697	0.00159	TIRAP	-0.364	0.00955	TLR8	0.567	0.00873
C3AR1	0.692	0.000751	RAF1	-0.377	0.0348	HMGB2	0.564	0.000109
CEBPB	0.68	9.47e-05	JAK1	-0.384	0.000711	TNFSF10	0.562	0.000802
MYD88	0.676	4.57e-05	EOMES	-0.395	0.00645	IL15	0.56	0.000627
PSMB5	0.668	5.15e-06	STAT5B	-0.396	0.0275	IL1B	0.559	0.00464
BID	0.661	2.57e-05	CCL4	-0.398	0.00696	RIPK2	0.553	0.00011
TNFSF8	0.635	2.36e-05	SELPLG	-0.403	0.0298	MAF	0.553	0.000527
IRF1	0.629	0.000863	PRDM1	-0.41	0.0019	ICOS	0.549	0.000601
TNFRSF1B	0.622	5.51e-05	IL18R1	-0.414	0.0181	CCR2	0.542	0.000499
TMEM173	0.608	2.71e-05	NFKBIA	-0.414	0.0282	CXCR3	0.539	0.00123
ITGAM	0.605	0.0102	FN1	-0.446	0.0214	CFD	0.537	0.00151
TLR4	0.588	0.0252	CD24	-0.447	0.0171	C3AR1	0.534	0.00541
ADA	0.585	5.95e-05	BCL6	-0.453	0.0468	IL13RA1	0.531	0.0311
CD164	0.573	2.78e-05	BCL2L11	-0.463	0.00116	MKNK1	0.523	0.00138
CCL3	0.564	0.00301	MEF2D	-0.467	0.00514	IL2RA	0.517	0.0317
CSF3R	0.563	0.0324	DOCK9	-0.467	0.0111	PDCD1LG2	0.513	0.00344
TAPBP	0.559	8.71e-05	IL1RL1	-0.467	0.0318	CLEC7A	0.501	0.00642
IFNGR2	0.556	0.00259	CXCR4	-0.51	0.00138	DUSP4	0.497	0.0451
CTSC	0.551	5.03e-05	KIR3DL2	-0.517	0.00981	BCL2L1	0.485	0.0255
NOD2	0.548	0.0178	ITGAM	-0.524	0.0233	HLA-A	0.483	0.000608
HLA-DRA	0.543	3.12e-05	NCR1	-0.533	0.0019	CEBPB	0.474	0.00229
FCGR3	0.543	0.000271	HSH2D	-0.543	0.0244	NLRP3	0.471	0.0163
ENTPD1	0.538	0.00601	IL17RA	-0.555	0.0358	HIF1A	0.467	0.0151
B2M	0.529	0.000947	ICOSLG	-0.556	0.00463	C10orf54	0.465	0.0159
HLA-DMA	0.528	4.62e-05	TGFBR1	-0.556	0.0112	TNFRSF14	0.457	0.00257
PTK2	0.528	0.000243	MX2	-0.566	0.011	CEACAM3	0.456	0.0347
CD1D	0.524	0.0195	NCAM1	-0.575	0.0483	BCL6	0.451	0.0467
STAT5A	0.512	0.000188	TNFAIP3	-0.583	0.000638	IFNGR2	0.44	0.0122
TLR5	0.506	0.0277	PDGFRB	-0.599	0.00242	PYCARD	0.435	0.00644
CYSLTR1	0.499	0.000401	PRF1	-0.602	0.000226	MCL1	0.434	0.00135
LY96	0.498	0.0227	DDX58	-0.609	0.00711	CD163	0.434	0.00302
RIPK1	0.493	0.000365	OASL	-0.61	0.0183	IL12RB1	0.432	0.0039
KCNJ2	0.486	0.0433	KIR3DS1	-0.624	0.000506	C4A	0.432	0.0383
TBK1	0.485	0.000251	NFIL3	-0.632	0.00579	CLU	0.431	0.00477
IRAK1	0.483	0.000946	CEACAM8	-0.643	0.0332	TNFSF14	0.416	0.0205
HLA-B	0.475	0.00106	OAS2	-0.659	0.0141	CCR1	0.412	0.0392
C5aR1	0.46	0.0367	EIF2AK2	-0.671	0.00351	IFI16	0.408	0.000294
FCER1G	0.442	0.00108	CXCR2	-0.678	0.0284	LILRA5	0.405	0.0318
TNF	0.437	0.000896	IL1R2	-0.726	0.04	BID	0.399	0.00267
IRF8	0.427	0.000841	MX1	-0.744	0.00885	IFNGR1	0.399	0.018
PDCD2	0.396	0.0207	IL12RB2	-0.749	0.000409	CFP	0.383	0.0212
CD74	0.395	0.000622	IL8	-0.758	0.0412	IRF5	0.368	0.00585
MCL1	0.388	0.00316	OAS3	-0.762	0.00288	HLA-B	0.363	0.00743
PTPN2	0.387	5.6e-06	JUN	-0.774	0.000862	TNFSF8	0.362	0.00371
TNFRSF14	0.384	0.00842	IFIT3	-0.782	0.00666	TNFSF13	0.358	0.0143
IL1B	0.381	0.039	KIT	-0.816	0.0227	ATG7	0.356	0.0344
PRKCD	0.381	0.0498	IGF2R	-0.906	0.00378	TBK1	0.355	0.00343
RELB	0.38	0.00333	MME	-0.936	0.0212	IFNAR2	0.354	0.0165
IL12RB1	0.38	0.00903	THBS1	-0.943	7.79e-06	HMGN1	0.353	0.0053
RIPK2	0.377	0.00308	IFI44	-0.962	0.00209	IL10RB	0.343	0.000888
HLA-DRB1	0.373	0.00146	LTB4R	-1.02	0.0128	CD164	0.329	0.00393
FKBP5	0.373	0.00261	TNFAIP6	-1.02	0.0197	CYBB	0.322	0.00235
TNFSF12	0.37	0.00123	CLEC4E	-1.16	0.00659	PSMC2	0.319	0.00197
HLA-DPA1	0.366	0.0024	PLAUR	-1.17	0.0056	HMGB1	0.312	0.00307
HLA-DMB	0.366	0.0365	IFIT2	-1.19	0.00118	PSMB7	0.306	0.0097
PSMC2	0.361	0.000724	FCAR	-1.36	0.000926	MIF	0.302	0.00574
RPS6KA5	0.36	0.0027				STAT5A	0.296	0.0124
STAT3	0.36	0.0299				CD48	0.292	0.0157
SLAMF7	0.357	0.00739				XBP1	0.291	0.00831
ROCK2	0.353	0.00214				CCR5	0.281	0.0201
TLR1	0.349	0.0416				FCER1G	0.259	0.0319
CD4	0.339	0.0129				C1QBP	0.253	0.0236
HLA-DPB1	0.337	0.00619				CD58	0.251	0.0294
C14orf166	0.33	0.00402				PSMB5	0.249	0.0215
F13A1	0.327	0.0277				LILRA2	0.247	0.0198
CD58	0.316	0.00831				TNFRSF1B	0.247	0.0435
NFE2L2	0.315	0.00266				TAPBP	0.237	0.0405
POU2F2	0.312	0.00762				IFNAR1	0.237	0.045
BAX	0.299	0.000947				CD3D	0.231	0.0207
BTK	0.295	0.0351				CD53	0.231	0.0214
RAC1	0.293	0.00314				C14orf166	0.221	0.0388
IRAK4	0.293	0.00761				ATG12	0.213	0.0397
CD38	0.286	0.0127				PSMD7	0.173	0.00773
IL10RA	0.285	0.00816				PTPN2	0.147	0.0202
SHC1	0.281	0.000774				CD47	0.138	0.0124
CD47	0.279	3.96e-05				UBE2L3	0.114	0.0464
IL10RB	0.264	0.00634				ATF2	-0.125	0.0265
ATG12	0.256	0.0161				ARHGDIB	-0.134	0.0265
UBE2L3	0.255	0.000205				GNAS	-0.145	0.00102
PSMB7	0.253	0.0271				MAPKAPK5	-0.157	0.0182
HLA-A	0.247	0.0437				PTPRC	-0.164	0.016
XBP1	0.242	0.0236				IKBKB	-0.184	0.0305
TCF4	0.23	0.0462				GPI	-0.192	0.0103
STAT6	0.227	0.00883				ILF3	-0.195	0.0104
PSMD7	0.208	0.00215				CIITA	-0.201	0.0275
CDC42	0.205	0.0164				REPS1	-0.213	0.0422
CHUK	0.191	0.0381				IL2RG	-0.215	0.0201
PTPN6	0.191	0.0481				FYN	-0.216	0.00606
CFL1	0.185	0.00187				USP9Y	-0.216	0.0266
TRAF3	0.177	0.0224				IL21	-0.218	0.0473
CD99	0.154	0.00502				CASP2	-0.223	0.0437
CD44	-0.188	0.0245				SLAMF6	-0.224	0.0368
USP9Y	-0.205	0.0337				TBX21	-0.224	0.0373
FYN	-0.211	0.00686				IKZF1	-0.234	0.0216
MS4A1	-0.211	0.046				STAT4	-0.242	0.0122
AKT3	-0.214	0.0117				TCF7	-0.259	0.0495
IL6ST	-0.222	0.0444				HLA-DQA1	-0.262	0.00536
CD6	-0.223	0.0123				GZMH	-0.262	0.0162
SMAD3	-0.227	0.0328				MAPK8	-0.262	0.0287
NFATC1	-0.232	0.0411				IL6ST	-0.265	0.0194
GZMB	-0.236	0.0391				ZAP70	-0.27	0.0053
RUNX1	-0.236	0.0456				TP53	-0.272	0.00153
BCL2	-0.241	0.0283				PTPN22	-0.273	0.00106
CD40	-0.241	0.048				MAP4K1	-0.276	0.0012
MAP4K2	-0.246	0.0168				HLA-DQB1	-0.281	0.00277
TRAF5	-0.248	0.0326				ITGAX	-0.282	0.0339
IKBKAP	-0.254	0.00588				S1PR1	-0.293	0.00201
PRDM1	-0.272	0.0248				TGFB1	-0.3	0.00146
LEF1	-0.273	0.0247				SRC	-0.308	0.0466
KLRG1	-0.277	0.0372				CD8A	-0.31	0.0168
PRKCA	-0.28	0.0217				ITGA6	-0.313	0.0153
LCK	-0.284	0.00552				PRKCA	-0.318	0.0107
CD28	-0.286	0.0193				LAIR1	-0.321	0.00323
CD79B	-0.287	0.00205				TARP	-0.322	0.00662
IL2RG	-0.287	0.00348				MAP3K1	-0.335	0.000353
CD46	-0.293	0.0072				AKT3	-0.335	0.000441
CD83	-0.293	0.0353				CYSLTR2	-0.343	0.0498
CD5	-0.295	0.0394				JAK1	-0.345	0.00169
TRAF1	-0.296	0.0145				LEF1	-0.345	0.00661
CD19	-0.297	0.0121				MS4A1	-0.35	0.0026
IKZF2	-0.297	0.0181				SMAD7	-0.356	0.0153
ITGA6	-0.298	0.0201				KLRK1	-0.364	0.00327
MAP2K6	-0.301	0.00312				CUL9	-0.37	0.000781
CCR7	-0.304	0.023				IL7R	-0.37	0.00132
NR3C1	-0.312	0.00558				ATG10	-0.373	0.0369
CD96	-0.324	0.00619				CD247	-0.378	0.000414
S1PR1	-0.327	0.000837				IL2RB	-0.384	0.00455
PRF1	-0.334	0.0172				NFATC3	-0.386	0.00023
MAPK1	-0.337	0.00187				FASLG	-0.395	0.014
HMGB2	-0.34	0.00684				KLRD1	-0.399	0.00176
ATM	-0.345	0.000842				CR1	-0.403	0.00452
CD1C	-0.345	0.00107				CD7	-0.405	0.00149
HLA-DOB	-0.35	0.0125				TNFAIP3	-0.405	0.00913
GTF3C1	-0.35	0.021				IKZF2	-0.43	0.00161
IL12RB2	-0.355	0.0469				TCF4	-0.432	0.000966
STAT4	-0.357	0.000771				CD244	-0.432	0.0214
KLRF1	-0.357	0.0286				ICOSLG	-0.435	0.0189
IL7R	-0.359	0.00169				PRF1	-0.436	0.00327
MEF2D	-0.361	0.0227				IL7	-0.439	0.00351
ARHGDIB	-0.364	7.52e-06				IKZF3	-0.451	0.000261
SH2D1A	-0.376	0.042				CD1C	-0.456	8.21e-05
CEACAM1	-0.379	0.042				SMAD3	-0.457	0.000267
CD8A	-0.385	0.00452				SMAD5	-0.457	0.024
CD24	-0.387	0.0345				ATM	-0.463	5.15e-05
CLU	-0.388	0.0109				TGFB2	-0.469	0.041
SIGIRR	-0.39	0.000169				KIR3DL2	-0.47	0.0169
TGFBR2	-0.391	0.00224				BCL2	-0.472	0.000273
NFATC3	-0.405	0.000144				CD27	-0.476	7.62e-05
THY1	-0.408	0.015				CD79B	-0.477	1.74e-05
IL16	-0.409	0.00513				MEF2C	-0.482	1.77e-05
TNFRSF13C	-0.411	0.00163				GTF3C1	-0.487	0.00267
IL7	-0.412	0.00541				CD9	-0.512	0.000588
GZMH	-0.42	0.000582				CCL5	-0.513	4.6e-05
GNAQ	-0.426	0.0181				HLA-DOB	-0.519	0.000758
CD27	-0.43	0.000206				SIGIRR	-0.526	7.22e-06
KLRK1	-0.43	0.000897				CD40	-0.529	0.000268
LAIR1	-0.435	0.00026				CCR3	-0.532	0.00574
SLAMF6	-0.436	0.000462				ETS1	-0.537	9.37e-05
PDGFRB	-0.44	0.0168				CD19	-0.547	9.95e-05
TGFBR1	-0.446	0.0352				CD96	-0.56	6.21e-05
KLRD1	-0.451	0.000651				DOCK9	-0.56	0.00341
CD247	-0.453	7.33e-05				CD79A	-0.564	6.79e-05
IL18R1	-0.453	0.0112				CR2	-0.567	0.000331
BCL2L11	-0.454	0.00137				CD69	-0.589	0.0325
CYSLTR2	-0.454	0.0127				TNFRSF13C	-0.595	5.56e-05
CD79A	-0.455	0.000531				EOMES	-0.6	0.000245
SMAD5	-0.457	0.0241				NCR1	-0.607	0.000663
CR2	-0.458	0.00186				KLRC2	-0.611	0.000653
CXCR4	-0.458	0.00311				THY1	-0.63	0.000717
GATA3	-0.459	0.0295				IL1RL1	-0.634	0.00598
STAT5B	-0.461	0.0124				KLRG1	-0.643	0.000105
IKZF3	-0.478	0.00015				KIR3DS1	-0.647	0.00037
SKI	-0.5	0.00731				CCL4	-0.65	0.000164
SMAD7	-0.504	0.0015				TBXA2R	-0.662	0.0134
PLCB1	-0.507	0.0106				CD24	-0.675	0.00108
GZMM	-0.534	0.0186				BLK	-0.681	0.000827
CCL4	-0.538	0.000818				KLRF1	-0.685	0.000342
NFATC2	-0.54	0.000434				THBS1	-0.687	0.00021
CRADD	-0.547	0.0184				NFATC2	-0.706	3.27e-05
ZAP70	-0.552	7.65e-06				GP1BB	-0.721	0.000187
CTLA4	-0.562	0.00134				CCR6	-0.726	6.62e-05
IL2RB	-0.571	0.00018				CD22	-0.733	1.62e-05
PTGS2	-0.577	0.028				F13A1	-0.756	5.65e-05
FCER1A	-0.579	0.0246				TNFSF15	-0.767	0.0247
IL2RA	-0.586	0.0308				FN1	-0.845	0.000217
GZMK	-0.589	0.000421				PDGFRB	-0.921	5.85e-05
PTPN22	-0.601	2.27e-07				GFI1	-0.962	0.000205
KLRC3	-0.613	0.0022				IL5RA	-0.995	0.0141
KIR3DL2	-0.621	0.00296				PTGS1	-1.04	3.47e-05
ETS1	-0.624	1.96e-05				ITGA2B	-1.06	1.94e-07
NCAM1	-0.625	0.0343				AICDA	-1.15	0.000194
CR1	-0.637	9.51e-05				SMPD3	-2.4	5.43e-07
DOCK9	-0.654	0.00103
GNLY	-0.676	1.51e-05
CMA1	-0.677	1.6e-05
CD7	-0.688	8.69e-06
CCL5	-0.751	6.09e-07
MMP9	-0.76	0.037
EOMES	-0.763	2.23e-05
CCR6	-0.785	3.11e-05
KLRC2	-0.791	6.04e-05
KIR3DS1	-0.825	3.7e-05
CXCR6	-0.873	1.89e-05
IL5RA	-0.874	0.027
CD244	-0.875	0.000124
TBXA2R	-0.879	0.00206
IL8	-0.881	0.0203
PTAFR	-0.887	0.00042
JUN	-0.891	0.000256
CCR3	-0.916	6.18e-05
PLAUR	-0.921	0.0217
IL23R	-0.978	0.0073
IL1R2	-1.01	0.00714
NCR1	-1.04	2.5e-06
MME	-1.04	0.0118
IL1RL1	-1.06	0.000103
IL1R1	-1.14	0.000877
GFI1	-1.17	2.74e-05
CEACAM8	-1.18	0.000652
KLRB1	-1.19	1.45e-06
CLEC4E	-1.24	0.00409
GZMA	-1.55	0.00168
ITLN1	-1.64	0.00641
KIT	-1.66	0.000145
SMPD3	-1.99	1.92e-06
