# Supplementary material for: Innate Immune Responses to Chimpanzee Adenovirus Vector 155 Vaccination in Mice and Monkeys
Source: Front Immunol. 2020 Nov 30;11:579872. doi: 10.3389/fimmu.2020.579872 (PMC7734297; doi:10.3389/fimmu.2020.579872)
Supplement: Supplementary file 3 [file Table_2.xlsx]

## Sheet: Sheet1
Pathway number in Figure 6	1	2	3	4	5	6	7	8	9	10	11	12	13	14	15	16	17
Pathway	Wnt Signaling	Apoptosis	Metabolism	Cell Cycle	Innate Immunity	NF-kB	Adaptive Immunity	VEGF Signaling	Death receptor Signaling	Interleukin Signaling	TLR Signaling	Interferon Signaling	MAPK Signaling	FC Receptor Signaling	Cellular Stress	Complement System	Extracellular matrix organization
Total number of genes in pathway	20	36	42	19	20	45	144	56	17	123	68	90	65	73	31	34	40
Genes	CTNNB1	AKT3	ABCB1	ATM	AGER	BIRC2	AKT3	AKT3	CASP10	BLNK	AGER	AGER	CCND3	AKT3	ATG10	C1QA	APP
	GNB1	BAD	ADA	CCND3	APP	CD27	ATG7	CDC42	CASP8	CASP1	APP	APP	CDC42	BAD	ATG12	C1QB	CASP3
	GNGT1	BAX	ALOX12	CDKN1A	CHUK	CD40	B2M	CDH5	CHUK	CHUK	ATF2	ATG12	CSF2	BCL10	ATG16L1	C1QBP	CD44
	LEF1	BCAP31	ALOX15	MAPK1	CTNNB1	CD40LG	BAD	CSF2	FADD	CSF2	BIRC2	ATG5	CSF2RB	BTK	ATG5	C1R	CD47
	MAP3K7	BCL2	ALOX5	MAPK3	IFI16	CD70	BCAP31	CSF2RB	FAS	CSF2RB	BTK	B2M	DUSP4	CD19	ATG7	C1S	CEACAM1
	MYC	BCL2L1	APOE	MAX	IKBKB	CHUK	BCL10	CTNNB1	FASLG	DUSP4	CASP8	BST2	FN1	CD28	ATM	C2	CEACAM6
	NFATC1	BCL2L11	ARG1	MYC	IKBKG	FASLG	BLK	CYBB	IKBKB	EBI3	CD14	CASP10	FYN	CD80	CDKN1A	C3	CEACAM8
	PLCB1	BID	ARG2	NUP107	IRF3	IKBKAP	BLNK	DUSP4	IKBKG	FN1	CD36	CASP8	GRB2	CD86	CEBPB	C3AR1	CMA1
	PRKCA	BIRC2	B3GAT1	PPP1R12B	IRF7	IKBKB	BTK	FLT1	MAP3K7	FYN	CHUK	CD44	HRAS	CDKN1A	ETS1	C4A	CTSG
	PRKCB	CASP3	CD36	PRKCA	MYD88	IKBKE	BTLA	FN1	RIPK1	GRB2	CREB1	CHUK	HSPB1	CHUK	FOS	C4B	CTSS
	PSMB10	CASP8	CD44	PRKCB	NFKB1	IKBKG	CD160	FYN	SMPD3	HAVCR2	CTSS	CIITA	IL2	CREB1	HIF1A	C4BPA	FN1
	PSMB5	CD14	CHIT1	PSMB10	NFKB2	LTA	CD19	GRB2	TNF	HRAS	DUSP4	DDX58	IL2RA	CSF2	IFNB1	C5	ICAM1
	PSMB7	CTNNB1	GNAQ	PSMB5	NFKBIA	LTB	CD207	HRAS	TNFAIP3	IKBKB	ELK1	EGR1	IL2RB	CSF2RB	IL1A	C5aR1	ICAM2
	PSMB8	FADD	GNAS	PSMB7	RELA	LTBR	CD22	HSPB1	TNFSF10	IKBKG	FADD	EIF2AK2	IL2RG	DUSP4	IL6	C6	ICAM3
	PSMB9	GZMB	GNB1	PSMB8	RIPK1	NFKB1	CD247	IL2	TRADD	IL10RA	FOS	FADD	IL3	FCER1A	JUN	C7	ICAM4
	PSMC2	HMGB1	GNGT1	PSMB9	STAT6	NFKB2	CD274	IL2RA	TRAF1	IL10RB	HMGB1	FCGR1A	IL5	FCER1G	MAP2K4	C8A	ITGA2B
	PSMD7	HMGB2	GPI	PSMC2	TBK1	NFKBIA	CD28	IL2RB	TRAF2	IL11	IKBKB	GBP1	IL5RA	FN1	MAP2K6	C8B	ITGA4
	RAC1	LY96	HSD11B1	PSMD7	TICAM1	NFKBIZ	CD34	IL2RG		IL11RA	IKBKE	HLA-A	IL6	FOS	MAP3K5	C8G	ITGA5
	RHOA	MAPK8	IDO1	TP53	TLR3	PSMB10	CD36	IL3		IL12A	IKBKG	HLA-B	IL6R	FYN	MAP4K4	C9	ITGA6
	TCF7	PRKCD	IDO2		TMEM173	PSMB5	CD3D	IL5		IL12B	IRAK1	HLA-C	IL6ST	GRB2	MAPK1	CD46	ITGAE
		PSMB10	MAPKAPK2			PSMB7	CD3E	IL5RA		IL12RB1	IRAK2	HLA-DPA1	ITGA2B	HRAS	MAPK11	CD55	ITGAL
		PSMB5	NT5E			PSMB8	CD3G	ITGA2B		IL12RB2	IRAK3	HLA-DPB1	JAK1	IKBKB	MAPK14	CD59	ITGAM
		PSMB7	NUP107			PSMB9	CD4	JAK1		IL13	IRAK4	HLA-DQA1	JAK2	IKBKG	MAPK3	CFB	ITGAX
		PSMB8	PIK3C2G			PSMC2	CD40	JAK2		IL13RA1	IRF3	HLA-DQB1	JAK3	IL2	MAPK8	CFD	ITGB1
		PSMB9	PLA2G2A			PSMD7	CD40LG	JAK3		IL15	IRF7	HLA-DRA	JUN	IL2RA	MAPKAPK2	CFH	ITGB2
		PSMC2	PLA2G2E			RELB	CD74	KIT		IL16	ITGAM	HLA-DRB1	KIT	IL2RB	MAPKAPK5	CFI	MMP3
		PSMD7	PLA2G4A			TNF	CD79A	MAP2K1		IL17A	ITGB2	HMGB1	MAP2K1	IL2RG	NFKB1	CFP	MMP9
		PTK2	PLA2G6			TNFRSF11A	CD79B	MAPK1		IL17B	JUN	ICAM1	MAP2K4	IL3	NUP107	CR1	NCAM1
		RIPK1	PLCB1			TNFRSF13B	CD80	MAPK11		IL17F	LY96	IFI35	MAP2K6	IL5	RELA	CRP	PDGFA
		TICAM1	PPARG			TNFRSF13C	CD81	MAPK14		IL17RA	MAP2K1	IFIH1	MAP3K1	IL5RA	STAT3	GZMM	PDGFB
		TLR3	PRKCA			TNFRSF14	CD86	MAPK3		IL18	MAP2K4	IFIT1	MAP3K5	ITGA2B	TP53	MASP1	PECAM1
		TLR4	PSMB10			TNFRSF17	CD8A	MAPKAPK2		IL18R1	MAP2K6	IFIT2	MAP3K7	JAK1		MASP2	PRKCA
		TNFSF10	PSMB5			TNFRSF18	CD8B	NCAM1		IL18RAP	MAP3K1	IFIT3	MAP3K9	JAK2		MBL2	SPP1
		TP53	PSMB7			TNFRSF1B	CD96	NCF4		IL19	MAP3K7	IFITM1	MAP4K1	JAK3		VTN	TGFB1
		TRADD	PSMB8			TNFRSF4	CDC42	NEFL		IL1A	MAPK1	IFNA1	MAP4K2	JUN			TGFB2
		TRAF2	PSMB9			TNFSF11	CDKN1A	PDGFA		IL1B	MAPK11	IFNA2	MAP4K4	KIT			TGFB3
			PSMC2			TNFSF12	CHUK	PDGFB		IL1R1	MAPK14	IFNA4	MAPK1	LCK			THBS1
			PSMD7			TNFSF13	CREB1	PDGFRB		IL1R2	MAPK3	IFNAR1	MAPK11	LCP2			TPSAB1
			PTGS1			TNFSF13B	CTLA4	PRKCA		IL1RAP	MAPK8	IFNAR2	MAPK14	MALT1			VCAM1
			PTGS2			TNFSF14	CTSC	PRKCB		IL1RL1	MAPKAPK2	IFNB1	MAPK3	MAP2K1			VTN
			SLC2A1			TNFSF15	CTSS	PRKCD		IL1RL2	MEF2A	IFNG	MAPK8	MAP2K4
			SMPD3			TNFSF18	CYBB	PSMB10		IL1RN	MEF2C	IFNGR1	MAPKAPK2	MAP3K1
						TNFSF4	FCGR1A	PSMB5		IL2	MYD88	IFNGR2	MAPKAPK5	MAP3K7
						TRAF2	FCGR2B	PSMB7		IL20	NFKB1	IKBKB	MYC	MAPK1
						TRAF3	FYN	PSMB8		IL21	NFKB2	IKBKE	NCAM1	MAPK3
							GRB2	PSMB9		IL21R	NFKBIA	IKBKG	NEFL	MAPK8
							HLA-A	PSMC2		IL22	NOD1	IRF1	PDGFA	MS4A2
							HLA-B	PSMD7		IL22RA2	NOD2	IRF3	PDGFB	NCAM1
							HLA-C	PTK2		IL23A	RELA	IRF4	PDGFRB	NEFL
							HLA-DMB	RAC1		IL23R	RIPK1	IRF5	PSMB10	NFATC1
							HLA-DOB	RAF1		IL26	RIPK2	IRF7	PSMB5	NFATC2
							HLA-DPA1	RAPGEF2		IL27	RPS6KA5	IRF8	PSMB7	NFATC3
							HLA-DPB1	RHOA		IL28A	SIGIRR	ISG20	PSMB8	NFKB1
							HLA-DQA1	ROCK2		IL28B	SOCS1	JAK1	PSMB9	NFKBIA
							HLA-DQB1	SHC1		IL29	TBK1	JAK2	PSMC2	PDGFA
							HLA-DRA	SRC		IL2RA	TICAM1	MAP3K1	PSMD7	PDGFB
							HLA-DRB1			IL2RB	TIRAP	MAPK3	PTK2	PDGFRB
							HRAS			IL2RG	TLR1	MAVS	RAC1	PSMB10
							ICAM1			IL3	TLR2	MX1	RAF1	PSMB5
							ICAM2			IL33	TLR3	MX2	RAG1	PSMB7
							ICAM3			IL4	TLR4	MYD88	RAG2	PSMB8
							ICAM4			IL4R	TLR5	NCAM1	RAPGEF2	PSMB9
							ICOS			IL5	TLR6	NFKB1	SHC1	PSMC2
							ICOSLG			IL5RA	TLR7	NFKB2	SRC	PSMD7
							IFITM1			IL6	TLR8	NFKBIA	TYK2	PTK2
							IKBKB			IL6R	TLR9	NUP107		RAC1
							IKBKG			IL6ST	TRAF3	OAS1		RAF1
							ITGA4			IL7	TRAF6	OAS2		RAPGEF2
							ITGAL			IL7R		OAS3		RELA
							ITGB1			IL8		OASL		SHC1
							ITGB2			IL9		PML		SRC
							KEAP1			ILF3		PRKCD		SYK
							KIR2DL4			IRAK1		PSMB8		TRAF6
							KIR3DL1			IRAK2		PTAFR
							KIR3DL2			IRAK3		PTPN2
							KIT			IRAK4		PTPN6
							KLRB1			ITGA2B		RELA
							KLRC1			JAK1		RIPK1
							KLRD1			JAK2		RNASEL
							KLRF1			JAK3		SOCS1
							KLRG1			KIT		SOCS3
							KLRK1			LCK		STAT1
							LAIR1			LIF		STAT2
							LAIR2			MAP2K1		TBK1
							LCK			MAP2K4		TNFAIP3
							LCP2			MAP2K6		TRAF2
							LILRA1			MAP3K7		TRAF3
							LILRA2			MAPK1		TRAF6
							LILRA3			MAPK3		TYK2
							LILRA4			MYD88		VCAM1
							LILRA5			NCAM1
							LILRA6			NEFL
							LILRB1			NFKB1
							LILRB2			NFKB2
							LILRB3			NOD1
							LILRB4			NOD2
							LILRB5			PDGFA
							MALT1			PDGFB
							MAP3K7			PDGFRB
							MRC1			PSMB10
							NCF4			PSMB5
							NCR1			PSMB7
							NFKB1			PSMB8
							NFKBIA			PSMB9
							PDCD1			PSMC2
							PDCD1LG2			PSMD7
							PDGFA			PTK2
							PDGFB			PTPN6
							PDGFRB			RAF1
							PRKCB			RAPGEF2
							PSMB10			RELA
							PSMB5			RIPK2
							PSMB7			SHC1
							PSMB8			SOCS3
							PSMB9			SRC
							PSMC2			STAT1
							PSMD7			STAT3
							PTPN6			STAT5A
							PTPRC			STAT5B
							RAC1			SYK
							RAF1			TOLLIP
							RELA			TRAF6
							RIPK2			TYK2
							SELL
							SH2D1A
							SHC1
							SIGLEC1
							SLAMF6
							SLAMF7
							SOCS1
							SOCS3
							SRC
							SYK
							TAP1
							TAP2
							TAPBP
							TNFRSF14
							TRAF6
							TREM2
							TYROBP
							UBE2L3
							VCAM1
							ZAP70
							ZBTB16
